# Supplementary material for: The role of reproductive isolation in allopolyploid speciation patterns: empirical insights from the progenitors of common wheat
Source: Sci Rep. 2017 Nov 22;7:16004. doi: 10.1038/s41598-017-15919-z (PMC5700127; doi:10.1038/s41598-017-15919-z)
Supplement: Supplementary file 2 — Dataset S1 [file 41598_2017_15919_MOESM2_ESM.csv]

	Accession	Country	Lat	Long	NucLineage	SubLineage	Spikelet1-1	Spikelet1-2	Spikelet1-3	Spikelet2-1	Spikelet2-2	Spikelet2-3	Spikelet3-1	Spikelet3-2	Spikelet3-3
1	AE 1037	Georgia	41.71388889	44.35416667	L2	L2a	2.85	2.8	2.35	2.6	2.55	2.25	2.4	2.4	2.25
2	AE 1038	Tajikistan	37.33527778	68.29777778	L1	L1b	2.45	2.3	2	2.5	2.2	2.05	2.7	2.45	2.4
3	AE 1090	Kazakhstan	42.0975	69.53361111	L1	L1b	2.15	2.1	1.95	2.1	2	2	2.25	2.2	1.95
4	AE 454	Georgia	41.89472222	44.80194444	L3	L3	2.9	2.55	2.5	3	2.8	2.65	2.8	2.7	2.7
5	AE 457	Georgia	41.63527778	44.895	L3	L3	2.35	2.3	2.2	2.25	2.2	2.2	2.3	2.25	2.25
6	AE 929	Georgia	41.89472222	44.80194444	L3	L3	2.55	2.4	2.3	2.85	2.8	2.55	2.7	2.6	2.6
7	AE 933	Georgia	41.84583333	44.79166667	L1	L1a	1.95	1.95	1.85	2	1.95	1.8	1.8	1.75	1.6
8	AT 47	China	34.78333333	109.2527778	L1	L1a	2.2	2	2	2.25	2.25	2.1	2	2	1.95
9	AT 55	China	34.78333333	109.2527778	L1	L1b	2.45	2.4	2.35	2.2	2.2	2.05	2.25	2.2	2
10	AT 60	China	34.36666667	109.2527778	L1	L1b	2.4	2.2	2.2	2.5	2.4	2.3	2.35	2.2	2.2
11	AT 76	China	34.36666667	107.1916667	L1	L1b	1.8	1.65	1.6	2.25	2.2	2	2.15	2.1	2
12	AT 80	China	34.78333333	108.9583333	L1	L1b	2.45	2.3	2.3	2.45	2.35	2.3	2.5	2.45	2.3
13	CGN 10767	Pakistan	30.41666667	66.96666667	L1	L1b	1.9	1.75	1.6	2.05	1.9	1.8	1.9	1.9	1.8
14	CGN 10768	Pakistan	30.38333333	67	L1	L1b	2.25	2.25	2.15	2.15	2.05	2	2.05	2	2
15	CGN 10769	Pakistan	30.5525	66.87916667	L1	L1b	2	2	1.85	2.1	2	2	2.1	2.05	1.9
16	CGN 10770	Pakistan	30.24944444	67.02944444	L1	L1b	1.8	1.75	1.7	1.7	1.6	1.55	1.8	1.8	1.6
17	CGN 10771	Pakistan	30.22027778	67.01083333	L1	L1b	2	2	1.95	2.1	2.1	1.95	2.1	1.95	1.9
18	IG 108561	Pakistan	29.88333333	66.83333333	L1	L1b	2.1	2.05	2	2	2	1.9	2.1	2	1.85
19	IG 120735	Turkmenistan	38.53333333	57.16666667	L1	L1b	1.6	1.7	1.65	1.85	1.85	1.7	1.9	1.9	1.8
20	IG 120736	Uzbekistan	39.91666667	66.36666667	L1	L1b	1.7	1.7	1.65	1.95	1.7	1.7	2	1.9	1.65
21	IG 120863	Dagestan	41.58333333	48.28333333	L2	L2a	2.4	2.25	2.2	2.2	2.15	1.9	2.35	2.25	2.15
22	IG 120866	Dagestan	41.88333333	48.38333333	L2	L2x	2.95	2.8	2.7	2.85	2.8	2.65	2.8	2.8	2.8
23	IG 123910	Uzbekistan	40.79722222	72.36666667	L1	L1b	1.7	1.7	1.7	1.8	1.75	1.75	1.75	1.7	1.65
24	IG 126273	Armenia	39.99722222	44.95833333	L1	L1a	2.05	2	1.8	2.1	2	2	2	1.9	1.85
25	IG 126280	Armenia	39.90277778	44.94166667	L1	L1a	1.9	1.85	1.85	2	1.95	1.9	2	1.95	1.9
26	IG 126293	Armenia	39.79722222	45.33333333	L1	L1a	1.7	1.6	1.6	2	1.8	1.75	2	1.9	1.85
27	IG 126353	Armenia	39.71111111	45.56944444	L1	L1a	2	2	1.9	1.85	1.8	1.7	2	2	1.95
28	IG 126387	Turkmenistan	38.63888889	56.85833333	L1	L1b	1.85	1.7	1.6	1.75	1.7	1.6	2	1.9	1.75
29	IG 126489	Turkmenistan	38.01944444	58.23611111	L1	L1b	2.1	2	2	2.2	1.95	1.95	2.2	2.1	1.8
30	IG 126991	Armenia	39.08611111	46.58055556	L2	L2a	2.8	2.8	2.8	2.8	2.65	2.36	2.9	2.75	2.55
31	IG 127015	Armenia	39.07777778	46.30555556	L1	L1b	2.35	2.2	2.15	2.2	2.2	2	2.8	2.75	2.25
32	IG 131606	Kyrgyzstan	42.71666667	72.00833333	L1	L1b	2.05	1.65	1.45	1.75	1.65	1.5	1.95	1.8	1.75
33	IG 46663	Pakistan	30.53333333	67.25	L1	L1b	2.3	2.3	2.15	2.2	2.1	2.1	2.4	2.35	2.3
34	IG 46666	Pakistan	30.75	67.55	L1	L1b	2.2	2.15	2.1	2.25	2.2	2.1	2.2	2.1	2
35	IG 46682	Pakistan	30.66666667	68.66666667	L1	L1b	2.2	2.05	2	2.35	2.1	2.1	2.1	2	2
36	IG 47173	Armenia	39.51666667	46.36666667	L2	L2a	2.5	2.5	2.3	2.3	2.25	2.1	2.35	2.35	2.2
37	IG 47182	Azerbaijan	39.05	48.66666667	L2	L2x	2.9	2.7	2.65	2.8	2.75	2.7	3.2	3.2	3.1
38	IG 47186	Azerbaijan	40.08333333	49.4	L2	L2x	2.6	2.6	2.3	2.6	2.6	2.45	2.55	2.4	2.2
39	IG 47188	Azerbaijan	40.98333333	47.83333333	L2	L2x	3	2.85	2.75	2.7	2.7	2.6	3.15	2.85	2.85
40	IG 47192	Azerbaijan	38.93333333	48.25	L2	L2x	2.7	2.55	2.45	2.5	2.5	2.5	2.7	2.7	2.6
41	IG 47193	Azerbaijan	38.75	48.4	L2	L2a	2.45	2.4	2.4	2.5	2.45	2.4	2.45	2.4	2.2
42	IG 47194	Azerbaijan	40.5	50	L2	L2x	2.5	2.3	2.25	2.35	2.3	2.3	2.7	2.55	2.45
43	IG 47196	Azerbaijan	40.38333333	49.88333333	L1	L1a	2	2	1.9	2.05	2.05	2.05	2	1.95	1.9
44	IG 47199	Azerbaijan	40.63333333	48.61666667	L2	L2a	2.6	2.5	2.45	2.5	2.25	2.15	2.5	2.5	2.2
45	IG 47202	Azerbaijan	39.8	46.75	L2	L2b	2.6	2.5	2.45	2.7	2.7	2.6	2.65	2.6	2.45
46	IG 47203	Azerbaijan	39.38333333	47.01666667	L2	L2x	2.7	2.6	2.6	2.8	2.6	2.45	2.6	2.6	2.3
47	IG 47204	Azerbaijan	41.2	49.03333333	L2	L2a	2.75	2.65	2.45	2.7	2.6	2.55	2.65	2.65	2.65
48	IG 47259	Syria	35.57777778	38.82222222	L1	L1x	1.85	1.85	1.75	1.9	1.85	1.85	1.95	1.85	1.8
49	IG 48042	India	34.08333333	74.8	L1	L1x	1.55	1.5	1.5	1.65	1.55	1.55	1.6	1.6	1.6
50	IG 48274	Dagestan	42.2	47.91666667	L2	L2a	2.5	2.4	2.25	2.45	2.3	2.3	2.55	2.45	2.45
51	IG 48508	Turkmenistan	38.33333333	55.86666667	L1	L1x	1.95	1.95	1.85	2.1	2	2	2	2	0.9
52	IG 48518	Turkmenistan	38.45	56	L1	L1b	2.2	2	1.95	2	1.9	1.9	2.1	2	1.8
53	IG 48539	Uzbekistan	41.1	69	L1	L1b	2.2	2.1	2.05	2.25	2	1.95	2.05	2	2
54	IG 48554	Tajikistan	39.46666667	67.5	L1	L1b	2.1	2.05	1.75	2.2	2.1	2.1	2	2	0.9
55	IG 48559	Tajikistan	39.75	68.63333333	L1	L1b	1.7	1.65	1.65	2.1	2.1	1.85	2	2	1.95
56	IG 48564	Tajikistan	40.08333333	69.11666667	L1	L1b	2	2	1.9	1.95	1.9	1.85	2.15	2.1	1.9
57	IG 48565	Uzbekistan	40.45	71.06666667	L1	L1b	1.8	1.8	1.6	1.9	1.85	1.8	1.9	1.8	1.8
58	IG 48567	Uzbekistan	40.56666667	71.7	L1	L1b	1.8	1.8	1.8	1.8	1.7	1.7	1.95	1.9	1.8
59	IG 48747	Armenia	40.28333333	44.63333333	L1	L1a	1.7	1.55	1.55	1.8	1.75	1.6	1.9	1.7	1.6
60	IG 48748	Armenia	40.18333333	44.66666667	L1	L1a	2.05	1.9	1.9	2.05	2.05	2	2.05	1.95	1.9
61	IG 48758	Armenia	40.25	44.33333333	L1	L1a	1.8	1.75	1.7	2.1	2.05	1.9	2.15	2.05	2
62	IG 49095	Iran	36.33333333	47.83333333	L1	L1a	2.2	2.05	2.05	2.15	2.1	2.05	2.1	2.1	2.05
63	KU-20-1	Dagestan	42.05777778	48.32527778	L2	L2a	2.5	2.35	2.3	2.6	2.45	2.4	2.55	2.5	2.5
64	KU-20-10	Iran	37.03916667	50.69305556	L2	L2b	2.45	2.35	2.3	2.4	2.4	2.35	2.35	2.3	2.15
65	KU-20-6	Pakistan	30.07888889	66.89527778	L1	L1b	2.25	2.2	2	2.2	2	1.8	2.25	2.05	1.9
66	KU-20-7	Iran	35.84833333	51.03722222	L2	L2a	2.8	2.65	2.65	2.75	2.7	2.65	2.7	2.65	2.4
67	KU-20-8	Iran	35.87444444	52.65388889	L2	L2a	2.95	2.8	2.65	2.8	2.75	2.6	2.7	2.6	2.5
68	KU-20-9	Iran	36.88333333	53.46777778	L2	L2x	2.4	2.4	2.2	2.65	2.3	2.1	2.5	2.4	2.4
69	KU-2001	Pakistan	30.14527778	66.90333333	L1	L1b	2.15	2.1	2.05	2.25	2.15	2.1	2.25	2.2	2.15
70	KU-2003	Pakistan	30.14527778	66.90333333	L1	L1b	2.2	2.1	2.1	2.2	2.15	2	2.1	2	2
71	KU-2006	Pakistan	30.69	66.66972222	L1	L1b	2.35	2.3	2.25	2.25	2.2	2	2.2	2.2	2.15
72	KU-2008	Pakistan	31.03444444	66.32611111	L1	L1b	2.2	2.15	2	2.2	2.1	2.05	2.15	2	2
73	KU-2010	Afghanistan	31.82777778	66.21333333	L1	L1b	2.1	1.9	1.85	2.2	2.2	2.1	2	2	1.9
74	KU-2016	Afghanistan	32.8125	67.74888889	L1	L1b	2	1.95	1.85	1.8	1.8	1.75	1.9	1.85	1.5
75	KU-2018	Afghanistan	33.80416667	68.40583333	L1	L1b	2.15	1.95	1.9	2.4	2.4	1.9	2.1	2.05	2
76	KU-2022	Afghanistan	34.61861111	69.3125	L1	L1b	2	1.9	1.75	2.1	2	1.8	2.55	2.55	2.5
77	KU-2025	Afghanistan	35.91333333	68.92194444	L1	L1b	2	1.95	1.9	2	1.85	1.8	1.85	1.85	1.8
78	KU-2027	Afghanistan	36.15361111	68.75083333	L1	L1b	2.05	2	1.8	1.95	1.9	1.85	1.9	1.9	1.85
79	KU-2028	Afghanistan	36.17611111	68.64777778	L1	L1b	1.6	1.55	1.5	2.05	2	1.85	1.65	1.65	1.6
80	KU-2032	Afghanistan	36.31194444	68.59583333	L1	L1b	1.8	1.8	1.7	1.85	1.7	1.65	1.9	1.9	1.85
81	KU-2035	Afghanistan	36.21944444	68.59472222	L1	L1b	2.2	2	2	2.35	2.2	2.1	2	2	1.85
82	KU-2039	Afghanistan	36.23833333	68.59361111	L1	L1b	2.2	2	1.85	2.25	2.2	2	2.15	2	1.85
83	KU-2042	Afghanistan	36.20138889	68.51638889	L1	L1b	1.95	1.95	1.85	2.1	2	2	2.05	2.05	1.85
84	KU-2044	Afghanistan	36.08305556	65.03166667	L1	L1b	2.2	2	2	2.1	2.05	2	2.05	2	2
85	KU-2050	Afghanistan	36.0075	64.78916667	L1	L1b	2.2	2.15	2.1	2.3	2.25	2	1.85	1.65	1.65
86	KU-2051	Afghanistan	35.91333333	64.87972222	L1	L1b	2.05	1.9	1.85	2.15	2	1.9	2.05	1.9	1.85
87	KU-2056	Afghanistan	35.94944444	64.895	L1	L1b	2	1.95	1.9	1.85	1.75	1.7	2	1.95	1.85
88	KU-2058	Afghanistan	35.81055556	64.59138889	L1	L1b	1.9	1.85	1.85	1.9	1.85	1.8	1.9	1.9	1.8
89	KU-2059	Afghanistan	35.73555556	64.27333333	L1	L1b	1.7	1.7	1.6	1.9	1.75	1.7	1.9	1.85	1.65
90	KU-2063	Afghanistan	35.51111111	64.09055556	L1	L1b	2.5	2.45	2.45	2.15	2.15	2.15	2.4	2.3	2.2
91	KU-2066	Afghanistan	35.24722222	63.46166667	L1	L1b	2.2	2.05	1.9	2.2	2.15	2.15	2.05	2	1.9
92	KU-2068	Iran	36.3775	50.09388889	L1	L1x	2.25	2.2	2.1	2.3	2.2	2.1	2.4	2.3	2.1
93	KU-2069	Iran	35.84833333	51.03722222	L2	L2b	2.9	2.8	2.6	2.8	2.65	2.55	2.85	2.8	2.65
94	KU-2074	Iran	36.88333333	53.46777778	L2	L2x	2.35	2.25	2.2	2.3	2.25	2.25	2.2	2.15	2
95	KU-2075	Iran	36.87138889	53.73027778	L2	L2x	2.45	2.45	2.35	2.55	2.55	2.3	2.65	2.5	2.3
96	KU-2076	Iran	37.095	54.32638889	L2	L2x	2.7	2.7	2.6	2.7	2.7	2.5	2.8	2.7	2.55
97	KU-2077	Iran	37.19722222	54.92944444	L2	L2x	2.75	2.7	2.7	2.7	2.6	2.5	2.65	2.55	2.5
98	KU-2079	Iran	37.14	54.82805556	L2	L2x	3.15	3	2.95	2.5	2.5	2.2	2.5	2.4	2.4
99	KU-2080	Iran	37.26861111	55.10944444	L2	L2x	2.4	2.3	2.2	2.6	2.55	2.5	2.55	2.45	2.45
100	KU-2082	Iran	37.16583333	55.31138889	L1	L1b	2	1.9	1.9	2.2	2.15	2.05	1.9	1.8	1.75
101	KU-2083	Iran	37.09666667	55.30194444	L2	L2a	3.15	3.1	2.9	3	2.95	2.8	3.1	3	2.75
102	KU-2086	Iran	35.91611111	52.77	L2	L2a	2.8	2.65	2.65	2.95	2.85	2.85	2.75	2.7	2.65
103	KU-2087	Iran	36.74166667	53.2875	L1	L1b	2	2	2	2.1	2	2	2.05	2	1.95
104	KU-2088	Iran	36.9225	53.38111111	L2	L2b	2.6	2.5	2.5	2.75	2.7	2.65	2.7	2.6	2.6
105	KU-2090	Iran	36.85638889	53.6075	L2	L2b	2.25	2.25	2.1	2.6	2.45	2.35	2.45	2.3	2.25
106	KU-2091	Iran	36.92111111	52.60166667	L2	L2b	3	2.7	2.7	2.8	2.7	2.55	2.7	2.7	2.7
107	KU-2092	Iran	36.92111111	52.60166667	L2	L2b	2.7	2.65	2.5	2.6	2.6	2.4	2.6	2.5	2.45
108	KU-2093	Iran	36.86555556	52.42138889	L2	L2b	2.75	2.6	2.45	2.65	2.45	2.4	2.7	2.7	2.6
109	KU-2096	Iran	36.86555556	52.42138889	L2	L2b	2.3	2.3	2.15	2.5	2.4	2.4	2.4	2.35	2.15
110	KU-2097	Iran	36.86555556	52.42138889	L2	L2b	2.85	2.85	2.7	3	2.85	2.85	2.75	2.7	2.65
111	KU-2098	Iran	36.95444444	50.745	L2	L2b	2.6	2.5	2.4	2.5	2.45	2.4	2.7	2.55	2.5
112	KU-2100	Iran	37.07	50.47194444	L2	L2b	2.7	2.65	2.5	2.7	2.4	2.35	2.55	2.35	2.35
113	KU-2101	Iran	37.1675	50.45694444	L2	L2b	2.35	2.2	2.2	2.8	2.75	2.7	2.6	2.5	2.5
114	KU-2103	Iran	37.33583333	49.72694444	L2	L2b	2.75	2.65	2.55	2.85	2.65	2.6	2.75	2.7	2.7
115	KU-2104	Iran	37.58972222	49.61555556	L2	L2b	3.05	3	3	3.35	3.25	3	3.1	3.1	3.05
116	KU-2105	Iran	37.66	49.44472222	L2	L2b	2.85	2.75	2.7	2.85	2.65	2.55	3.15	3	2.95
117	KU-2106	Iran	37.67416667	49.4	L2	L2b	3.45	3.4	3.25	3.4	3.4	3.4	3.75	3.7	3.6
118	KU-2107	Iran	38.19194444	49.00972222	L2	L2b	2	2	1.7	2.2	2.1	2	1.9	1.8	1.7
119	KU-2108	Iran	38.19194444	49.00972222	L2	L2b	2.7	2.65	2.5	2.75	2.7	2.65	2.85	2.75	2.7
120	KU-2109	Iran	38.49055556	49.02027778	L2	L2b	1.95	1.75	1.7	1.9	1.8	1.8	1.85	1.85	1.85
121	KU-2110	Iran	38.43472222	48.755	L2	L2x	2.15	2	2	2.65	2.6	2.5	2.4	2.3	2.2
122	KU-2111	Iran	38.34666667	48.42138889	L2	L2a	2.4	2.35	2.3	2.5	2.4	2.25	2.25	2.2	2.1
123	KU-2112	Iran	38.26111111	48.28916667	L2	L2a	2.35	2.3	2.3	2.4	2.35	2.3	2.6	2.5	2.45
124	KU-2113	Iran	36.75805556	45.94055556	L1	L1a	1.9	1.8	1.8	1.8	1.8	1.8	1.85	1.7	1.6
125	KU-2115	Iran	37.07166667	45.74083333	L1	L1a	2	2	1.8	2.1	2.05	2.05	2	1.95	1.9
126	KU-2116	Iran	38.29416667	45.02472222	L1	L1a	2.3	2.2	2.1	2.2	2.2	2.2	2.2	2.15	2
127	KU-2118	Iran	38.62194444	45.10333333	L2	L2a	2.65	2.35	2.3	2.45	2.4	2.4	2.45	2.3	2.3
128	KU-2120	Iran	38.49166667	45.87583333	L1	L1a	2.05	2	2	2.2	2.15	2.1	2.1	2.05	1.9
129	KU-2121	Iran	38.375	46.13444444	L1	L1a	1.9	1.85	1.8	1.9	1.9	1.9	2	1.8	1.75
130	KU-2122	Iran	38.08416667	46.40611111	L1	L1x	2	1.85	1.75	2.5	2.1	2.05	2	1.8	1.7
131	KU-2124	Iran	36.71722222	51.46	L2	L2a	2	1.95	1.95	1.9	1.85	1.8	2.25	2.1	2.1
132	KU-2126	Iran	36.71722222	51.46	L2	L2a	2.8	2.6	2.25	2.7	2.7	2.55	3.15	3.05	3.05
133	KU-2131	Turkey	38.29222222	43.15305556	L1	L1a	2.3	2.3	2.3	2.25	2.1	2	2.1	2.1	2.05
134	KU-2132	Turkey	38.29222222	43.15305556	L1	L1a	2.3	2.2	2.15	2.4	2.3	2.25	2.55	2.4	2.3
135	KU-2133	Turkey	38.63555556	43.82888889	L1	L1a	1.9	1.85	1.8	1.6	1.6	1.5	1.9	1.85	1.8
136	KU-2136	Turkey	38.91944444	43.62222222	L1	L1a	1.8	1.7	1.7	1.7	1.7	1.6	1.75	1.7	1.7
137	KU-2137	Turkey	39.06583333	43.53555556	L1	L1a	1.95	1.9	1.75	1.9	1.9	1.9	2	2	1.9
138	KU-2138	Turkey	39.03916667	43.51388889	L1	L1a	1.95	1.9	1.85	2	2	1.9	2.2	2.2	2.15
139	KU-2140	Turkey	39.03916667	43.51388889	L1	L1a	1.95	1.9	1.85	1.9	1.6	1.6	2	1.9	1.9
140	KU-2141	Turkey	38.94277778	43.40583333	L1	L1a	1.85	1.7	1.7	2	1.95	1.75	1.9	1.9	1.65
141	KU-2142	Iran	39.31666667	44.84472222	L1	L1a	1.9	1.9	1.8	1.9	1.9	1.75	1.7	1.65	1.6
142	KU-2143	Iran	39.25944444	45.06583333	L1	L1a	1.75	1.75	1.7	1.7	1.6	1.6	1.8	1.8	1.75
143	KU-2144	Iran	39.24277778	45.16333333	L1	L1a	2.3	2.2	2.1	2.1	2.1	2.05	2.2	2.1	2
144	KU-2145	Iran	39.10027778	45.24222222	L1	L1a	1.9	1.8	1.75	1.65	1.6	1.6	1.8	1.8	1.75
145	KU-2148	Iran	38.74583333	45.89805556	L1	L1a	1.75	1.7	1.7	1.6	1.8	1.8	1.95	1.8	1.8
146	KU-2149	Iran	38.90277778	45.75583333	L1	L1a	2.25	2.2	2.2	2.2	2.1	2.05	2.1	2	2
147	KU-2150	Iran	38.79638889	45.77444444	L1	L1a	2	2	2	2	2	1.9	2.1	2.1	2
148	KU-2151	Iran	37.43805556	47.66777778	L1	L1a	2.2	2.1	2	2.2	2.1	2.05	1.95	1.9	1.85
149	KU-2152	Iran	37.15027778	47.92638889	L1	L1a	2	1.9	1.85	2.05	2	1.9	2	1.85	1.8
150	KU-2153	Iran	36.32805556	50.14722222	L1	L1x	2	2	1.9	2.1	2	1.95	2	1.95	1.9
151	KU-2154	Iran	35.98694444	49.60972222	L1	L1x	2.35	2	1.85	2	2	1.85	2.1	2.05	1.95
152	KU-2155	Iran	35.6325	49.39611111	L2	L2a	2.7	2.65	2.6	2.6	2.55	2.5	2.7	2.6	2.4
153	KU-2156	Iran	35.6325	49.39611111	L2	L2a	2.85	2.75	2.6	2.95	2.95	2.8	2.8	2.5	2.5
154	KU-2157	Iran	34.1575	46.56166667	L1	L1x	2.1	2.05	1.9	2	1.95	1.9	2	1.95	1.85
155	KU-2158	Iran	36.95444444	50.745	L2	L2b	2.7	2.55	2.5	2.85	2.7	2.55	2.55	2.55	2.55
156	KU-2159	Iran	36.95444444	50.745	L2	L2b	2.9	2.85	2.8	3	2.85	2.75	3	2.95	2.9
157	KU-2160	Iran	36.95444444	50.745	L2	L2b	2.1	1.9	1.9	2.1	2	1.9	2	1.95	1.9
158	KU-2612	Afghanistan	34.64	68.95833333	L1	L1b	1.85	1.8	1.7	1.95	1.95	1.9	1.95	1.95	1.9
159	KU-2617	Afghanistan	36.63972222	70.07222222	L1	L1b	1.6	1.6	1.5	1.6	1.6	1.55	1.75	1.75	1.65
160	KU-2619	Afghanistan	37.19472222	71.26666667	L1	L1x	1.8	1.8	1.8	1.85	1.8	1.8	1.9	1.7	1.6
161	KU-2621	Afghanistan	37.19194444	71.24	L1	L1b	1.65	1.5	1.5	1.8	1.7	1.7	1.6	1.6	1.55
162	KU-2624	Afghanistan	36.87888889	71.39166667	L1	L1b	1.75	1.75	1.65	1.8	1.7	1.65	1.85	1.7	1.6
163	KU-2627	Afghanistan	36.79611111	71.16194444	L1	L1b	1.8	1.7	1.45	1.55	1.55	1.5	1.5	1.5	1.5
164	KU-2630	Afghanistan	37.01555556	71.59805556	L1	L1b	1.7	1.7	1.65	1.7	1.7	1.65	1.8	1.6	1.55
165	KU-2632	Afghanistan	36.97805556	71.59972222	L1	L1b	1.9	1.9	1.9	2.05	2	2	2	2	2
166	KU-2633	Afghanistan	36.93361111	71.44555556	L1	L1b	1.8	1.8	1.75	1.85	1.75	1.75	2	1.9	1.85
167	KU-2635	Afghanistan	36.88222222	71.54777778	L1	L1b	1.7	1.6	1.6	1.85	1.7	1.6	1.7	1.65	1.65
168	KU-2636	Afghanistan	36.61972222	71.49666667	L1	L1b	1.75	1.6	1.45	1.5	1.4	1.3	1.7	1.6	1.6
169	KU-2638	Afghanistan	36.57083333	71.53611111	L1	L1b	1.5	1.5	1.4	1.6	1.5	1.45	1.5	1.5	1.45
170	KU-2639	Afghanistan	36.40027778	69.11222222	L1	L1b	2.05	2	1.9	2.3	2.1	1.85	2.3	2.25	2.2
171	KU-2801	Azerbaijan	40.65638889	49.78861111	L2	L2x	2.8	2.75	2.7	3	2.95	2.95	2.85	2.75	2.65
172	KU-2804	Azerbaijan	40.585	48.8525	L2	L2a	2.6	2.35	2.3	2.55	2.5	2.45	2.7	2.5	2.45
173	KU-2806	Azerbaijan	40.585	48.8525	L2	L2a	2.6	2.5	2.45	2.5	2.25	2.15	2.5	2.5	2.2
174	KU-2810	Armenia	40.24527778	44.62111111	L1	L1a	2.05	2	1.8	2	1.95	1.9	2	2	1.95
175	KU-2811	Armenia	40.24527778	44.62111111	L2	L2a	2.9	2.7	2.45	3	2.95	2.75	2.7	2.7	2.65
176	KU-2814	Armenia	40.24527778	44.62111111	L1	L1a	2.15	2.05	2	2.15	2	2	2.2	2.1	2.1
177	KU-2816	Armenia	40.22027778	44.55194444	L1	L1a	2	1.95	1.9	1.95	1.95	1.9	2.05	2	1.8
178	KU-2821	Armenia	40.19527778	44.74777778	L1	L1a	2.05	2	1.85	2.15	2.1	2.05	2.1	2	2
179	KU-2822A	Armenia	40.39138889	44.26861111	L1	L1a	2.1	2	1.8	2	2	2	2.1	2	1.9
180	KU-2823	Armenia	40.38333333	44.29805556	L1	L1a	2.2	2.05	2	2.15	2.1	2.05	2.2	2.1	2.1
181	KU-2824	Armenia	40.38333333	44.29805556	L1	L1a	1.95	1.9	1.8	2	1.85	1.8	1.9	1.85	1.8
182	KU-2826	Georgia	41.54805556	45.10138889	L1	L1a	1.7	1.65	1.6	1.8	1.6	1.6	1.7	1.6	1.55
183	KU-2827	Georgia	41.75944444	44.85166667	L2	L2a	2.3	2.25	2.2	2.2	2.2	1.9	2.2	2.2	2.05
184	KU-2828	Georgia	41.84	44.93861111	L1	L1a	1.65	1.6	1.55	1.55	1.45	1.45	1.75	1.65	1.55
185	KU-2829A	Georgia	41.82333333	44.8175	L3	L3	2.5	2.4	2.35	2.45	2.45	2.4	2.7	2.6	2.4
186	KU-2832	Georgia	41.82333333	44.8175	L3	L3	2.8	2.75	2.6	2.55	2.55	2.45	2.8	2.75	2.6
187	KU-2834	Georgia	41.82333333	44.8175	L1	L1a	1.85	1.85	1.7	1.8	1.75	1.7	1.75	1.7	1.7
188	KU-2835B	Georgia	42.08694444	44.48472222	L2	L2a	2.6	2.45	2.3	2.65	2.45	2.4	2.35	2.35	2.2
189	KU-2836	Georgia	42.06555556	44.26277778	L1	L1a	1.4	1.2	1.1	1.75	1.65	1.5	1.7	1.7	1.65
190	PI 476874	Afghanistan	36.08305556	65.03166667	L1	L1b	2.2	2.05	1.9	2.2	2.15	2	2.2	2.1	1.95
191	PI 486267	Turkey	37.2	44.61666667	L2	L2a	2.5	2.45	2.4	2.65	2.6	2.45	2.75	2.55	2.5
192	PI 486270	Turkey	37.78333333	44.33333333	L1	L1a	2.1	1.9	1.9	2.05	2	2	2.2	2.05	2
193	PI 486274	Turkey	40.15	43.36666667	L1	L1a	1.8	1.65	1.6	1.9	1.85	1.7	2	1.9	1.85
194	PI 486277	Turkey	40.08333333	42.93333333	L1	L1a	2	1.95	1.9	1.8	1.7	1.65	1.85	1.65	1.6
195	PI 499262	China	44	81	L1	L1b	1.8	1.8	1.7	1.75	1.7	1.6	1.8	1.7	1.65
196	PI 508262	China	44	81	L1	L1b	1.7	1.6	1.55	1.6	1.6	1.6	1.7	1.65	1.5
197	PI 508264	China	34	114	L1	L1b	2.65	2.45	2.4	2.7	2.2	2	2.15	2.1	2
198	PI 554319	Turkey	37.48333333	43.71666667	L1	L1a	2.1	1.9	1.85	2	1.8	1.7	1.95	1.9	1.85
