# Supplementary material for: The role of reproductive isolation in allopolyploid speciation patterns: empirical insights from the progenitors of common wheat
Source: Sci Rep. 2017 Nov 22;7:16004. doi: 10.1038/s41598-017-15919-z (PMC5700127; doi:10.1038/s41598-017-15919-z)
Supplement: Supplementary file 3 — Dataset S2 [file 41598_2017_15919_MOESM3_ESM.csv]

	Accession	Country	Lat	Long	NucLineage	SubLineage	SpikeID	NoSpikeletsCrossed	NoFloretsCrossed	NoSeedsObtained
1	AE 1037	Georgia	41.71388889	44.35416667	L2	L2a	1	18	36	6
2	AE 1037	Georgia	41.71388889	44.35416667	L2	L2a	2	12	24	1
3	AE 1037	Georgia	41.71388889	44.35416667	L2	L2a	3	13	26	3
4	AE 1037	Georgia	41.71388889	44.35416667	L2	L2a	4	18	36	0
5	AE 1037	Georgia	41.71388889	44.35416667	L2	L2a	5	18	36	0
6	AE 1037	Georgia	41.71388889	44.35416667	L2	L2a	6	18	36	0
7	AE 1038	Tajikistan	37.33527778	68.29777778	L1	L1b	7	23	46	0
8	AE 1038	Tajikistan	37.33527778	68.29777778	L1	L1b	8	20	40	0
9	AE 1090	Kazakhstan	42.0975	69.53361111	L1	L1b	9	22	44	0
10	AE 1090	Kazakhstan	42.0975	69.53361111	L1	L1b	10	20	40	14
11	AE 1090	Kazakhstan	42.0975	69.53361111	L1	L1b	11	17	34	0
12	AE 1090	Kazakhstan	42.0975	69.53361111	L1	L1b	12	20	40	6
13	AE 454	Georgia	41.89472222	44.80194444	L3	L3	13	16	32	6
14	AE 454	Georgia	41.89472222	44.80194444	L3	L3	14	14	28	16
15	AE 454	Georgia	41.89472222	44.80194444	L3	L3	15	14	28	6
16	AE 929	Georgia	41.89472222	44.80194444	L3	L3	16	16	32	1
17	AE 929	Georgia	41.89472222	44.80194444	L3	L3	17	15	30	9
18	AE 929	Georgia	41.89472222	44.80194444	L3	L3	18	15	30	0
19	AE 929	Georgia	41.89472222	44.80194444	L3	L3	19	16	32	0
20	AE 929	Georgia	41.89472222	44.80194444	L3	L3	20	15	30	0
21	AE 929	Georgia	41.89472222	44.80194444	L3	L3	21	15	30	7
22	AE 929	Georgia	41.89472222	44.80194444	L3	L3	22	15	30	4
23	AE 929	Georgia	41.89472222	44.80194444	L3	L3	23	16	32	6
24	AE 929	Georgia	41.89472222	44.80194444	L3	L3	24	16	32	1
25	AE 929	Georgia	41.89472222	44.80194444	L3	L3	25	14	28	4
26	AE 929	Georgia	41.89472222	44.80194444	L3	L3	26	16	32	6
27	AE 929	Georgia	41.89472222	44.80194444	L3	L3	27	13	26	9
28	AE 929	Georgia	41.89472222	44.80194444	L3	L3	28	20	40	18
29	AE 929	Georgia	41.89472222	44.80194444	L3	L3	29	20	40	23
30	AE 929	Georgia	41.89472222	44.80194444	L3	L3	30	16	32	2
31	AT 55	China	34.78333333	109.2527778	L1	L1b	31	20	40	0
32	AT 55	China	34.78333333	109.2527778	L1	L1b	32	18	36	7
33	AT 55	China	34.78333333	109.2527778	L1	L1b	33	18	36	0
34	AT 60	China	34.36666667	109.2527778	L1	L1b	34	21	42	0
35	AT 60	China	34.36666667	109.2527778	L1	L1b	35	18	36	1
36	AT 60	China	34.36666667	109.2527778	L1	L1b	36	22	44	0
37	AT 76	China	34.36666667	107.1916667	L1	L1b	37	18	36	2
38	AT 76	China	34.36666667	107.1916667	L1	L1b	38	19	38	2
39	AT 76	China	34.36666667	107.1916667	L1	L1b	39	19	38	1
40	AT 80	China	34.78333333	108.9583333	L1	L1b	40	17	34	4
41	AT 80	China	34.78333333	108.9583333	L1	L1b	41	18	36	0
42	AT 80	China	34.78333333	108.9583333	L1	L1b	42	20	40	2
43	CGN 10767	Pakistan	30.41666667	66.96666667	L1	L1b	43	20	40	2
44	CGN 10767	Pakistan	30.41666667	66.96666667	L1	L1b	44	20	40	0
45	IG 126387	Turkmenistan	38.63888889	56.85833333	L1	L1b	45	18	36	0
46	IG 126387	Turkmenistan	38.63888889	56.85833333	L1	L1b	46	10	20	0
47	IG 126387	Turkmenistan	38.63888889	56.85833333	L1	L1b	47	17	34	3
48	IG 126489	Turkmenistan	38.01944444	58.23611111	L1	L1b	48	9	18	0
49	IG 126489	Turkmenistan	38.01944444	58.23611111	L1	L1b	49	10	20	0
50	IG 127015	Armenia	39.07777778	46.30555556	L1	L1b	50	15	30	0
51	IG 127015	Armenia	39.07777778	46.30555556	L1	L1b	51	18	36	2
52	IG 127015	Armenia	39.07777778	46.30555556	L1	L1b	52	7	14	2
53	IG 131606	Kyrgyzstan	42.71666667	72.00833333	L1	L1b	53	20	40	2
54	IG 131606	Kyrgyzstan	42.71666667	72.00833333	L1	L1b	54	20	40	3
55	IG 47173	Armenia	39.51666667	46.36666667	L2	L2a	55	20	40	0
56	IG 47173	Armenia	39.51666667	46.36666667	L2	L2a	56	18	36	0
57	IG 47173	Armenia	39.51666667	46.36666667	L2	L2a	57	16	32	0
58	IG 47173	Armenia	39.51666667	46.36666667	L2	L2a	58	19	38	0
59	IG 47196	Azerbaijan	40.38333333	49.88333333	L1	L1a	59	21	42	8
60	IG 47196	Azerbaijan	40.38333333	49.88333333	L1	L1a	60	21	42	7
61	IG 47196	Azerbaijan	40.38333333	49.88333333	L1	L1a	61	19	38	3
62	IG 47202	Azerbaijan	39.8	46.75	L2	L2b	62	13	26	6
63	IG 47202	Azerbaijan	39.8	46.75	L2	L2b	63	17	34	4
64	IG 47259	Syria	35.57777778	38.82222222	L1	L1x	64	22	44	1
65	IG 47259	Syria	35.57777778	38.82222222	L1	L1x	65	22	44	1
66	IG 48042	India	34.08333333	74.8	L1	L1x	66	14	28	0
67	IG 48042	India	34.08333333	74.8	L1	L1x	67	11	22	0
68	IG 48042	India	34.08333333	74.8	L1	L1x	68	17	34	1
69	IG 48042	India	34.08333333	74.8	L1	L1x	69	20	40	0
70	IG 48274	Dagestan	42.2	47.91666667	L2	L2a	70	13	26	2
71	IG 48274	Dagestan	42.2	47.91666667	L2	L2a	71	15	30	3
72	IG 48274	Dagestan	42.2	47.91666667	L2	L2a	72	19	38	18
73	IG 48274	Dagestan	42.2	47.91666667	L2	L2a	73	15	30	0
74	IG 48508	Turkmenistan	38.33333333	55.86666667	L1	L1x	74	18	36	0
75	IG 48539	Uzbekistan	41.1	69	L1	L1b	75	26	52	0
76	IG 48539	Uzbekistan	41.1	69	L1	L1b	76	20	40	0
77	KU-20-10	Iran	37.03916667	50.69305556	L2	L2b	77	21	42	12
78	KU-20-10	Iran	37.03916667	50.69305556	L2	L2b	78	21	42	14
79	KU-20-7	Iran	35.84833333	51.03722222	L2	L2a	79	18	36	9
80	KU-20-8	Iran	35.87444444	52.65388889	L2	L2a	80	18	36	14
81	KU-20-8	Iran	35.87444444	52.65388889	L2	L2a	81	18	36	3
82	KU-20-9	Iran	36.88333333	53.46777778	L2	L2x	82	20	40	22
83	KU-20-9	Iran	36.88333333	53.46777778	L2	L2x	83	17	34	2
84	KU-2001	Pakistan	30.14527778	66.90333333	L1	L1b	84	24	48	0
85	KU-2001	Pakistan	30.14527778	66.90333333	L1	L1b	85	20	40	6
86	KU-2012	Afghanistan	32.03083333	66.68666667	L1	L1b	86	19	38	0
87	KU-2012	Afghanistan	32.03083333	66.68666667	L1	L1b	87	22	44	23
88	KU-2025	Afghanistan	35.91333333	68.92194444	L1	L1b	88	16	32	7
89	KU-2025	Afghanistan	35.91333333	68.92194444	L1	L1b	89	19	38	8
90	KU-2039	Afghanistan	36.23833333	68.59361111	L1	L1b	90	20	40	2
91	KU-2039	Afghanistan	36.23833333	68.59361111	L1	L1b	91	18	36	7
92	KU-2068	Iran	36.3775	50.09388889	L1	L1x	92	19	38	2
93	KU-2068	Iran	36.3775	50.09388889	L1	L1x	93	21	42	0
94	KU-2069	Iran	35.84833333	51.03722222	L2	L2b	94	22	44	3
95	KU-2069	Iran	35.84833333	51.03722222	L2	L2b	95	19	38	7
96	KU-2069	Iran	35.84833333	51.03722222	L2	L2b	96	18	36	1
97	KU-2069	Iran	35.84833333	51.03722222	L2	L2b	97	20	40	4
98	KU-2069	Iran	35.84833333	51.03722222	L2	L2b	98	15	30	2
99	KU-2069	Iran	35.84833333	51.03722222	L2	L2b	99	16	32	1
100	KU-2069	Iran	35.84833333	51.03722222	L2	L2b	100	16	32	0
101	KU-2074	Iran	36.88333333	53.46777778	L2	L2x	101	20	40	18
102	KU-2074	Iran	36.88333333	53.46777778	L2	L2x	102	20	40	11
103	KU-2074	Iran	36.88333333	53.46777778	L2	L2x	103	18	36	8
104	KU-2075	Iran	36.87138889	53.73027778	L2	L2x	104	16	32	18
105	KU-2075	Iran	36.87138889	53.73027778	L2	L2x	105	16	32	8
106	KU-2076	Iran	37.095	54.32638889	L2	L2x	106	21	42	16
107	KU-2076	Iran	37.095	54.32638889	L2	L2x	107	20	40	16
108	KU-2078	Iran	37.14	54.82805556	L2	L2x	108	20	40	9
109	KU-2079	Iran	37.14	54.82805556	L2	L2x	109	19	38	13
110	KU-2079	Iran	37.14	54.82805556	L2	L2x	110	20	40	19
111	KU-2080	Iran	37.26861111	55.10944444	L2	L2x	111	25	50	10
112	KU-2080	Iran	37.26861111	55.10944444	L2	L2x	112	20	40	5
113	KU-2080	Iran	37.26861111	55.10944444	L2	L2x	113	20	40	18
114	KU-2080	Iran	37.26861111	55.10944444	L2	L2x	114	22	44	13
115	KU-2080	Iran	37.26861111	55.10944444	L2	L2x	115	18	36	15
116	KU-2080	Iran	37.26861111	55.10944444	L2	L2x	116	20	40	15
117	KU-2080	Iran	37.26861111	55.10944444	L2	L2x	117	19	38	10
118	KU-2080	Iran	37.26861111	55.10944444	L2	L2x	118	18	36	14
119	KU-2080	Iran	37.26861111	55.10944444	L2	L2x	119	16	32	5
120	KU-2086	Iran	35.91611111	52.77	L2	L2a	120	15	30	0
121	KU-2088	Iran	36.9225	53.38111111	L2	L2b	121	17	34	18
122	KU-2088	Iran	36.9225	53.38111111	L2	L2b	122	21	42	3
123	KU-2088	Iran	36.9225	53.38111111	L2	L2b	123	19	38	17
124	KU-2088	Iran	36.9225	53.38111111	L2	L2b	124	16	32	10
125	KU-2088	Iran	36.9225	53.38111111	L2	L2b	125	15	30	16
126	KU-2088	Iran	36.9225	53.38111111	L2	L2b	126	16	32	16
127	KU-2088	Iran	36.9225	53.38111111	L2	L2b	127	19	38	27
128	KU-2088	Iran	36.9225	53.38111111	L2	L2b	128	19	38	5
129	KU-2088	Iran	36.9225	53.38111111	L2	L2b	129	14	28	20
130	KU-2088	Iran	36.9225	53.38111111	L2	L2b	130	15	30	4
131	KU-2088	Iran	36.9225	53.38111111	L2	L2b	131	19	38	16
132	KU-2090	Iran	36.85638889	53.6075	L2	L2b	132	11	22	7
133	KU-2091	Iran	36.92111111	52.60166667	L2	L2b	133	21	42	2
134	KU-2091	Iran	36.92111111	52.60166667	L2	L2b	134	19	38	2
135	KU-2092	Iran	36.92111111	52.60166667	L2	L2b	135	15	30	8
136	KU-2092	Iran	36.92111111	52.60166667	L2	L2b	136	17	34	1
137	KU-2093	Iran	36.86555556	52.42138889	L2	L2b	137	16	32	20
138	KU-2093	Iran	36.86555556	52.42138889	L2	L2b	138	19	38	9
139	KU-2096	Iran	36.86555556	52.42138889	L2	L2b	139	23	46	26
140	KU-2096	Iran	36.86555556	52.42138889	L2	L2b	140	21	42	0
141	KU-2096	Iran	36.86555556	52.42138889	L2	L2b	141	20	40	6
142	KU-2096	Iran	36.86555556	52.42138889	L2	L2b	142	17	34	10
143	KU-2097	Iran	36.86555556	52.42138889	L2	L2b	143	20	40	10
144	KU-2097	Iran	36.86555556	52.42138889	L2	L2b	144	15	30	12
145	KU-2097	Iran	36.86555556	52.42138889	L2	L2b	145	15	30	1
146	KU-2097	Iran	36.86555556	52.42138889	L2	L2b	146	15	30	2
147	KU-2097	Iran	36.86555556	52.42138889	L2	L2b	147	16	32	2
148	KU-2097	Iran	36.86555556	52.42138889	L2	L2b	148	21	42	7
149	KU-2097	Iran	36.86555556	52.42138889	L2	L2b	149	20	40	10
150	KU-2097	Iran	36.86555556	52.42138889	L2	L2b	150	18	36	9
151	KU-2097	Iran	36.86555556	52.42138889	L2	L2b	151	14	28	7
152	KU-2098	Iran	36.95444444	50.745	L2	L2b	152	20	40	15
153	KU-2098	Iran	36.95444444	50.745	L2	L2b	153	16	32	14
154	KU-2098	Iran	36.95444444	50.745	L2	L2b	154	23	46	21
155	KU-2098	Iran	36.95444444	50.745	L2	L2b	155	20	40	19
156	KU-2098	Iran	36.95444444	50.745	L2	L2b	156	18	36	12
157	KU-2100	Iran	37.07	50.47194444	L2	L2b	157	22	44	13
158	KU-2100	Iran	37.07	50.47194444	L2	L2b	158	18	36	1
159	KU-2100	Iran	37.07	50.47194444	L2	L2b	159	17	34	8
160	KU-2103	Iran	37.33583333	49.72694444	L2	L2b	160	20	40	13
161	KU-2103	Iran	37.33583333	49.72694444	L2	L2b	161	20	40	15
162	KU-2103	Iran	37.33583333	49.72694444	L2	L2b	162	20	40	14
163	KU-2103	Iran	37.33583333	49.72694444	L2	L2b	163	21	42	20
164	KU-2103	Iran	37.33583333	49.72694444	L2	L2b	164	16	32	11
165	KU-2103	Iran	37.33583333	49.72694444	L2	L2b	165	16	32	9
166	KU-2103	Iran	37.33583333	49.72694444	L2	L2b	166	18	36	21
167	KU-2103	Iran	37.33583333	49.72694444	L2	L2b	167	20	40	11
168	KU-2103	Iran	37.33583333	49.72694444	L2	L2b	168	16	32	7
169	KU-2103	Iran	37.33583333	49.72694444	L2	L2b	169	20	40	15
170	KU-2103	Iran	37.33583333	49.72694444	L2	L2b	170	20	40	15
171	KU-2103	Iran	37.33583333	49.72694444	L2	L2b	171	16	32	9
172	KU-2103	Iran	37.33583333	49.72694444	L2	L2b	172	15	30	4
173	KU-2104	Iran	37.58972222	49.61555556	L2	L2b	173	21	42	10
174	KU-2104	Iran	37.58972222	49.61555556	L2	L2b	174	19	38	7
175	KU-2105	Iran	37.66	49.44472222	L2	L2b	175	16	32	3
176	KU-2105	Iran	37.66	49.44472222	L2	L2b	176	16	32	8
177	KU-2106	Iran	37.67416667	49.4	L2	L2b	177	20	40	0
178	KU-2106	Iran	37.67416667	49.4	L2	L2b	178	18	36	9
179	KU-2106	Iran	37.67416667	49.4	L2	L2b	179	19	38	9
180	KU-2109	Iran	38.49055556	49.02027778	L2	L2b	180	22	44	2
181	KU-2109	Iran	38.49055556	49.02027778	L2	L2b	181	20	40	0
182	KU-2110	Iran	38.43472222	48.755	L2	L2x	182	16	32	5
183	KU-2110	Iran	38.43472222	48.755	L2	L2x	183	15	30	4
184	KU-2110	Iran	38.43472222	48.755	L2	L2x	184	14	28	3
185	KU-2110	Iran	38.43472222	48.755	L2	L2x	185	9	18	4
186	KU-2110	Iran	38.43472222	48.755	L2	L2x	186	12	24	1
187	KU-2111	Iran	38.34666667	48.42138889	L2	L2a	187	13	26	0
188	KU-2111	Iran	38.34666667	48.42138889	L2	L2a	188	19	38	1
189	KU-2111	Iran	38.34666667	48.42138889	L2	L2a	189	16	32	0
190	KU-2118	Iran	38.62194444	45.10333333	L2	L2a	190	20	40	6
191	KU-2118	Iran	38.62194444	45.10333333	L2	L2a	191	18	36	2
192	KU-2122	Iran	38.08416667	46.40611111	L1	L1x	192	20	40	0
193	KU-2124	Iran	36.71722222	51.46	L2	L2a	193	19	38	16
194	KU-2124	Iran	36.71722222	51.46	L2	L2a	194	18	36	11
195	KU-2124	Iran	36.71722222	51.46	L2	L2a	195	19	38	14
196	KU-2126	Iran	36.71722222	51.46	L2	L2a	196	18	36	1
197	KU-2126	Iran	36.71722222	51.46	L2	L2a	197	20	40	1
198	KU-2126	Iran	36.71722222	51.46	L2	L2a	198	19	38	0
199	KU-2132	Turkey	38.29222222	43.15305556	L1	L1a	199	18	36	2
200	KU-2136	Turkey	38.91944444	43.62222222	L1	L1a	200	10	20	0
201	KU-2136	Turkey	38.91944444	43.62222222	L1	L1a	201	14	28	1
202	KU-2144	Iran	39.24277778	45.16333333	L1	L1a	202	15	30	7
203	KU-2144	Iran	39.24277778	45.16333333	L1	L1a	203	13	26	2
204	KU-2155	Iran	35.6325	49.39611111	L2	L2a	204	20	40	7
205	KU-2156	Iran	35.6325	49.39611111	L2	L2a	205	20	40	13
206	KU-2156	Iran	35.6325	49.39611111	L2	L2a	206	19	38	5
207	KU-2158	Iran	36.95444444	50.745	L2	L2b	207	17	34	1
208	KU-2158	Iran	36.95444444	50.745	L2	L2b	208	13	26	1
209	KU-2158	Iran	36.95444444	50.745	L2	L2b	209	18	36	11
210	KU-2159	Iran	36.95444444	50.745	L2	L2b	210	18	36	0
211	KU-2159	Iran	36.95444444	50.745	L2	L2b	211	17	34	5
212	KU-2160	Iran	36.95444444	50.745	L2	L2b	212	22	44	11
213	KU-2160	Iran	36.95444444	50.745	L2	L2b	213	19	38	8
214	KU-2612	Afghanistan	34.64	68.95833333	L1	L1b	214	20	40	1
215	KU-2612	Afghanistan	34.64	68.95833333	L1	L1b	215	17	34	4
216	KU-2801	Azerbaijan	40.65638889	49.78861111	L2	L2x	216	21	42	14
217	KU-2801	Azerbaijan	40.65638889	49.78861111	L2	L2x	217	12	24	2
218	KU-2801	Azerbaijan	40.65638889	49.78861111	L2	L2x	218	16	32	4
219	KU-2801	Azerbaijan	40.65638889	49.78861111	L2	L2x	219	22	44	18
220	KU-2801	Azerbaijan	40.65638889	49.78861111	L2	L2x	220	20	40	29
221	KU-2801	Azerbaijan	40.65638889	49.78861111	L2	L2x	221	18	36	23
222	KU-2801	Azerbaijan	40.65638889	49.78861111	L2	L2x	222	18	36	16
223	KU-2804	Azerbaijan	40.585	48.8525	L2	L2a	223	13	26	9
224	KU-2809	Armenia	40.24527778	44.62111111	L1	L1a	224	18	36	0
225	KU-2809	Armenia	40.24527778	44.62111111	L1	L1a	225	18	36	4
226	KU-2811	Armenia	40.24527778	44.62111111	L2	L2a	226	22	44	0
227	KU-2811	Armenia	40.24527778	44.62111111	L2	L2a	227	19	38	4
228	KU-2816	Armenia	40.22027778	44.55194444	L1	L1a	228	16	32	2
229	KU-2816	Armenia	40.22027778	44.55194444	L1	L1a	229	15	30	2
230	KU-2826	Georgia	41.54805556	45.10138889	L1	L1a	230	14	28	2
231	KU-2826	Georgia	41.54805556	45.10138889	L1	L1a	231	13	26	4
232	KU-2828	Georgia	41.84	44.93861111	L1	L1a	232	11	22	0
233	KU-2828	Georgia	41.84	44.93861111	L1	L1a	233	14	28	0
234	KU-2828	Georgia	41.84	44.93861111	L1	L1a	234	16	32	3
235	KU-2829A	Georgia	41.82333333	44.8175	L3	L3	235	15	30	10
236	KU-2829A	Georgia	41.82333333	44.8175	L3	L3	236	7	14	1
237	KU-2834	Georgia	41.82333333	44.8175	L1	L1a	237	18	36	1
238	KU-2834	Georgia	41.82333333	44.8175	L1	L1a	238	13	26	5
239	KU-2836	Georgia	42.06555556	44.26277778	L1	L1a	239	18	36	0
240	KU-2836	Georgia	42.06555556	44.26277778	L1	L1a	240	17	34	0
241	PI 476874	Afghanistan	36.08305556	65.03166667	L1	L1b	241	17	34	0
242	PI 476874	Afghanistan	36.08305556	65.03166667	L1	L1b	242	20	40	0
243	PI 476874	Afghanistan	36.08305556	65.03166667	L1	L1b	243	20	40	11
244	PI 486267	Turkey	37.2	44.61666667	L2	L2a	244	14	28	0
245	PI 486267	Turkey	37.2	44.61666667	L2	L2a	245	18	36	2
246	PI 486274	Turkey	40.15	43.36666667	L1	L1a	246	16	32	0
247	PI 486274	Turkey	40.15	43.36666667	L1	L1a	247	17	34	5
248	PI 486274	Turkey	40.15	43.36666667	L1	L1a	248	10	20	1
249	PI 486277	Turkey	40.08333333	42.93333333	L1	L1a	249	15	30	0
250	PI 499262	China	44	81	L1	L1b	250	16	32	5
251	PI 499262	China	44	81	L1	L1b	251	9	18	2
252	PI 508262	China	44	81	L1	L1b	252	15	30	0
253	PI 508262	China	44	81	L1	L1b	253	12	24	1
254	PI 554319	Turkey	37.48333333	43.71666667	L1	L1a	254	14	28	0
255	PI 554319	Turkey	37.48333333	43.71666667	L1	L1a	255	16	32	3
256	PI 554319	Turkey	37.48333333	43.71666667	L1	L1a	256	16	32	0
