# Supplementary material for: The role of reproductive isolation in allopolyploid speciation patterns: empirical insights from the progenitors of common wheat
Source: Sci Rep. 2017 Nov 22;7:16004. doi: 10.1038/s41598-017-15919-z (PMC5700127; doi:10.1038/s41598-017-15919-z)
Supplement: Supplementary file 4 — Dataset S3 [file 41598_2017_15919_MOESM4_ESM.csv]

Accession	Country	Lat	Long	NucLineage	SubLineage	CrossMean	AntherMean	PC1 score	PC2 score
AE 1037	Georgia	41.71388889	44.35416667	L2	L2a	0.051546392	2.494444444	-0.140269566	-0.862638693
AE 1038	Tajikistan	37.33527778	68.29777778	L1	L1b	0	2.338888889	-0.691659075	-0.868808111
AE 1090	Kazakhstan	42.0975	69.53361111	L1	L1b	0.126582278	2.077777778	-0.464656838	0.273384992
AE 454	Georgia	41.89472222	44.80194444	L3	L3	0.318181818	2.733333333	1.720431709	0.160760301
AE 929	Georgia	41.89472222	44.80194444	L3	L3	0.18907563	2.594444444	0.778782099	-0.294085657
AT 55	China	34.78333333	109.2527778	L1	L1b	0.0625	2.233333333	-0.538624363	-0.345802624
AT 60	China	34.36666667	109.2527778	L1	L1b	0.008196721	2.305555556	-0.705745008	-0.766061168
AT 76	China	34.36666667	107.1916667	L1	L1b	0.044642857	1.972222222	-1.092796967	0.015215638
AT 80	China	34.78333333	108.9583333	L1	L1b	0.054545455	2.377777778	-0.328507204	-0.641961263
CGN 10767	Pakistan	30.41666667	66.96666667	L1	L1b	0.025	1.844444444	-1.422961535	0.132910429
IG 126387	Turkmenistan	38.63888889	56.85833333	L1	L1b	0.033333333	1.761111111	-1.523933284	0.324020871
IG 126489	Turkmenistan	38.01944444	58.23611111	L1	L1b	0	2.033333333	-1.227143092	-0.333324094
IG 127015	Armenia	39.07777778	46.30555556	L1	L1b	0.05	2.322222222	-0.450451214	-0.569183812
IG 131606	Kyrgyzstan	42.71666667	72.00833333	L1	L1b	0.0625	1.727777778	-1.424607009	0.540180022
IG 47173	Armenia	39.51666667	46.36666667	L2	L2a	0	2.316666667	-0.730603367	-0.829863819
IG 47196	Azerbaijan	40.38333333	49.88333333	L1	L1a	0.147540984	1.988888889	-0.507082589	0.542513578
IG 47202	Azerbaijan	39.8	46.75	L2	L2b	0.166666667	2.583333333	0.638115071	-0.395808392
IG 47259	Syria	35.57777778	38.82222222	L1	L1x	0.022727273	1.85	-1.425517102	0.110882716
IG 48042	India	34.08333333	74.8	L1	L1x	0.008064516	1.566666667	-2.00135773	0.528121538
IG 48274	Dagestan	42.2	47.91666667	L2	L2a	0.185483871	2.405555556	0.428330226	0.017515437
IG 48508	Turkmenistan	38.33333333	55.86666667	L1	L1x	0	1.861111111	-1.528961356	-0.03150583
IG 48539	Uzbekistan	41.1	69	L1	L1b	0	2.066666667	-1.168726654	-0.391740532
KU-20-10	Iran	37.03916667	50.69305556	L2	L2b	0.30952381	2.338888889	0.982345228	0.805196192
KU-20-7	Iran	35.84833333	51.03722222	L2	L2a	0.25	2.661111111	1.22511356	-0.081419949
KU-20-8	Iran	35.87444444	52.65388889	L2	L2a	0.236111111	2.705555556	1.227886566	-0.234424111
KU-20-9	Iran	36.88333333	53.46777778	L2	L2x	0.324324324	2.372222222	1.12080761	0.826825697
KU-2001	Pakistan	30.14527778	66.90333333	L1	L1b	0.068181818	2.155555556	-0.644200286	-0.178768501
KU-2025	Afghanistan	35.91333333	68.92194444	L1	L1b	0.214285714	1.888888889	-0.321354935	1.078739861
KU-2039	Afghanistan	36.23833333	68.59361111	L1	L1b	0.118421053	2.055555556	-0.547739664	0.26819075
KU-2068	Iran	36.3775	50.09388889	L1	L1x	0.025	2.216666667	-0.770644642	-0.519406465
KU-2069	Iran	35.84833333	51.03722222	L2	L2b	0.071428571	2.733333333	0.385910796	-1.173760611
KU-2074	Iran	36.88333333	53.46777778	L2	L2x	0.318965517	2.216666667	0.819215413	1.07045359
KU-2075	Iran	36.87138889	53.73027778	L2	L2x	0.40625	2.455555556	1.709929107	1.123865003
KU-2076	Iran	37.095	54.32638889	L2	L2x	0.390243902	2.661111111	1.983597686	0.677064177
KU-2079	Iran	37.14	54.82805556	L2	L2x	0.41025641	2.622222222	2.023679253	0.853450767
KU-2080	Iran	37.26861111	55.10944444	L2	L2x	0.29494382	2.444444444	1.088477345	0.541357533
KU-2086	Iran	35.91611111	52.77	L2	L2a	0	2.761111111	0.048282476	-1.608749662
KU-2088	Iran	36.9225	53.38111111	L2	L2b	0.4	2.622222222	1.968209288	0.797980802
KU-2090	Iran	36.85638889	53.6075	L2	L2b	0.318181818	2.333333333	1.01943445	0.86175756
KU-2091	Iran	36.92111111	52.60166667	L2	L2b	0.05	2.727777778	0.260282117	-1.279917144
KU-2092	Iran	36.92111111	52.60166667	L2	L2b	0.140625	2.555555556	0.448592998	-0.487969735
KU-2093	Iran	36.86555556	52.42138889	L2	L2b	0.414285714	2.588888889	1.987054587	0.933658977
KU-2096	Iran	36.86555556	52.42138889	L2	L2b	0.259259259	2.327777778	0.691026229	0.552821485
KU-2097	Iran	36.86555556	52.42138889	L2	L2b	0.194805195	2.8	1.170004129	-0.623333031
KU-2098	Iran	36.95444444	50.745	L2	L2b	0.417525773	2.511111111	1.868272845	1.08748728
KU-2100	Iran	37.07	50.47194444	L2	L2b	0.192982456	2.505555556	0.644134301	-0.117179117
KU-2103	Iran	37.33583333	49.72694444	L2	L2b	0.344537815	2.688888889	1.785084832	0.381190593
KU-2104	Iran	37.58972222	49.61555556	L2	L2b	0.2125	3.1	1.79145127	-1.053381778
KU-2105	Iran	37.66	49.44472222	L2	L2b	0.171875	2.827777778	1.094670626	-0.796027264
KU-2106	Iran	37.67416667	49.4	L2	L2b	0.157894737	3.483333333	2.167917485	-2.020493642
KU-2109	Iran	38.49055556	49.02027778	L2	L2b	0.023809524	1.827777778	-1.458608233	0.15568017
KU-2110	Iran	38.43472222	48.755	L2	L2x	0.128787879	2.311111111	-0.043813174	-0.12360148
KU-2111	Iran	38.34666667	48.42138889	L2	L2a	0.010416667	2.305555556	-0.69373883	-0.75405499
KU-2118	Iran	38.62194444	45.10333333	L2	L2a	0.105263158	2.4	-0.015265262	-0.406607905
KU-2122	Iran	38.08416667	46.40611111	L1	L1x	0	1.972222222	-1.334239895	-0.226227291
KU-2124	Iran	36.71722222	51.46	L2	L2a	0.366071429	1.988888889	0.674800336	1.724396502
KU-2126	Iran	36.71722222	51.46	L2	L2a	0.01754386	2.761111111	0.143165311	-1.513866827
KU-2132	Turkey	38.29222222	43.15305556	L1	L1a	0.055555556	2.316666667	-0.430141056	-0.529401508
KU-2136	Turkey	38.91944444	43.62222222	L1	L1a	0.020833333	1.705555556	-1.688898035	0.353777581
KU-2144	Iran	39.24277778	45.16333333	L1	L1a	0.160714286	2.127777778	-0.192435308	0.370357206
KU-2155	Iran	35.6325	49.39611111	L2	L2a	0.175	2.588888889	0.692920491	-0.360475119
KU-2156	Iran	35.6325	49.39611111	L2	L2a	0.230769231	2.744444444	1.267148471	-0.331467229
KU-2158	Iran	36.95444444	50.745	L2	L2b	0.135416667	2.611111111	0.517785386	-0.613498807
KU-2159	Iran	36.95444444	50.745	L2	L2b	0.071428571	2.888888889	0.658520841	-1.446370656
KU-2160	Iran	36.95444444	50.745	L2	L2b	0.231707317	1.972222222	-0.081092209	1.026920396
KU-2612	Afghanistan	34.64	68.95833333	L1	L1b	0.067567568	1.883333333	-1.124589929	0.294977013
KU-2801	Azerbaijan	40.65638889	49.78861111	L2	L2x	0.417322835	2.822222222	2.412395378	0.541169633
KU-2804	Azerbaijan	40.585	48.8525	L2	L2a	0.346153846	2.488888889	1.443326218	0.740429238
KU-2811	Armenia	40.24527778	44.62111111	L2	L2a	0.048780488	2.755555556	0.302366968	-1.335193023
KU-2816	Armenia	40.22027778	44.55194444	L1	L1a	0.064516129	1.944444444	-1.033996287	0.171377048
KU-2826	Georgia	41.54805556	45.10138889	L1	L1a	0.111111111	1.644444444	-1.307743583	0.94912564
KU-2828	Georgia	41.84	44.93861111	L1	L1a	0.036585366	1.577777778	-1.827635657	0.662899319
KU-2829A	Georgia	41.82333333	44.8175	L3	L3	0.25	2.472222222	0.894087077	0.249606535
KU-2834	Georgia	41.82333333	44.8175	L1	L1a	0.096774194	1.755555556	-1.190560783	0.676865518
KU-2836	Georgia	42.06555556	44.26277778	L1	L1a	0	1.516666667	-2.132597884	0.572130698
PI 476874	Afghanistan	36.08305556	65.03166667	L1	L1b	0.096491228	2.083333333	-0.617662842	0.100906841
PI 486267	Turkey	37.2	44.61666667	L2	L2a	0.03125	2.538888889	-0.172150396	-1.050296691
PI 486274	Turkey	40.15	43.36666667	L1	L1a	0.069767442	1.805555556	-1.248997324	0.443179663
PI 486277	Turkey	40.08333333	42.93333333	L1	L1a	0	1.788888889	-1.655530306	0.095063119
PI 499262	China	44	81	L1	L1b	0.14	1.722222222	-1.015198159	0.969061019
PI 508262	China	44	81	L1	L1b	0.018518519	1.611111111	-1.866930539	0.50677156
PI 554319	Turkey	37.48333333	43.71666667	L1	L1a	0.032608696	1.894444444	-1.294186605	0.086436045
